# Supplementary material for: Evaluation of Novel B1R/B2R Agonists Containing TRIOZAN™ Nanoparticles for Targeted Brain Delivery of Antibodies in a Mouse Model of Alzheimer Disease
Source: Molecules. 2023 Jul 4;28(13):5206. doi: 10.3390/molecules28135206 (PMC10343654; doi:10.3390/molecules28135206)
Supplement: Supplementary file 1 [file molecules-28-05206-s001.zip]

Archive with 1 entries (1 files):
- molecules-2474905-supplementary.pdf
